# Supplementary material for: Large-Scale Field Trials of an Eimeria Vaccine Induce Positive Effects on the Production Index of Broilers
Source: Vaccines (Basel). 2024 Jul 19;12(7):800. doi: 10.3390/vaccines12070800 (PMC11281675; doi:10.3390/vaccines12070800)
Supplement: Supplementary file 1 [file vaccines-12-00800-s001.zip]

Archive with 2 entries (2 files):
- vaccines-3090856 - Supplementary Figures (1 and 2) v2.pptx
- vaccines-3090856 - Supplementary Tables (S1-S5) v2.xlsx
