# Supplementary material for: Large-Scale Field Trials of an Eimeria Vaccine Induce Positive Effects on the Production Index of Broilers
Source: Vaccines (Basel). 2024 Jul 19;12(7):800. doi: 10.3390/vaccines12070800 (PMC11281675; doi:10.3390/vaccines12070800)
Supplement: Supplementary file 1 [file vaccines-12-00800-s001.zip › vaccines-3090856 - Supplementary Tables (S1-S5) v2.xlsx]

## Sheet: Table S1
Supplementary Table 1. Monitoring of intestinal lesion scores after coccidia vaccination in 1-day-old chicks
J farm		Day 7			Day 10			Day 13			Day 16			Day 19			Day 22			Day 25			Day 28			Day 31
Location		Duo	Je-Il	Cecum	Duo	Je-Il	Cecum	Duo	Je-Il	Cecum	Duo	Je-Il	Cecum	Duo	Je-Il	Cecum	Duo	Je-Il	Cecum	Duo	Je-Il	Cecum	Duo	Je-Il	Cecum	Duo	Je-Il	Cecum
Trial 1	Mean	0.25	0	0.1	0.222222	0.0555556	0	0.15	0.2	0.15	0.0555556	0.5	0.222222	0.375	0.625	0	0.85	0.35	0.35	0.8	0.5	0.3	1.33333	0.555556	0.555556	ND
	SE	0.170783	0	0.0666667	0.121081	0.0555556	0	0.106719	0.0816497	0.106719	0.0555556	0.25	0.087841	0.125	0.205939	0	0.247768	0.130171	0.130171	0.238048	0.223607	0.152753	0.424918	0.256098	0.175682
Trial 2	Mean	0.05	0	0	0.3	0.1	0	0.1	0.3	0.05	0.8	0.6	0.05	0.6875	0.8125	0.375	0.5	0.55	0	0.25	0.75	0.1	0.2	0.25	0.05	ND
	SE	0.05	0	0	0.213437	0.0666667	0	0.1	0.152753	0.05	0.226078	0.221108	0.05	0.3125	0.0914906	0.375	0.166667	0.138444	0	0.0833333	0.134371	0.1	0.0816497	0.0833333	0.05
Trial 3	Mean	0	0.05	0.05	0	0.2	0.05	0.1	0	0.1	0.1	0.3	0.2	0.45	0.5	0.1	0.4	0.65	0.25	1.3	1.1	1.1	0.1	0.65	0.5	ND
	SE	0	0.05	0.05	0	0.0816497	0.05	0.0666667	0	0.0666667	0.0666667	0.0816497	0.133333	0.203443	0.105409	0.1	0.163299	0.130171	0.0833333	0.597216	0.34801	0.433333	0.1	0.15	0.394405
S farm		Day 7			Day 10			Day 13			Day 16			Day 19			Day 22			Day 25			Day 28			Day 31
Location		Duo	Je-Il	Cecum	Duo	Je-Il	Cecum	Duo	Je-Il	Cecum	Duo	Je-Il	Cecum	Duo	Je-Il	Cecum	Duo	Je-Il	Cecum	Duo	Je-Il	Cecum	Duo	Je-Il	Cecum	Duo	Je-Il	Cecum
Trial 1	Mean	0.35	0.1	0.05	0.214286	0.0714286	0	0.6	0.3	0.05	0.45	0.45	0.05	0.9375	0.8125	0.5625	0.388889	0.333333	0.611111	0.555556	0.722222	0.833333	0.722222	0.666667	0.555556	0.4	0.75	0.3
	SE	0.258736	0.0666667	0.05	0.124403	0.0597614	0	0.163299	0.110554	0.05	0.203443	0.138444	0.05	0.273045	0.167705	0.197077	0.205818	0.111803	0.351584	0.215703	0.286259	0.285044	0.296975	0.193649	0.146723	0.194365	0.271314	0.0816497
Trial 2	Mean	0.05	0	0	0.05	0	0	0.15	0.1	0	0.15	0.1	0	0.45	0.1	0.05	0.5	0.388889	0.166667	0.35	0.4	0.85	0.8125	0.5	1	ND
	SE	0.05	0	0	0.05	0	0	0.0763763	0.1	0	0.106719	0.0666667	0	0.138444	0.0666667	0.05	0.235702	0.138889	0.0790569	0.197906	0.296273	0.401732	0.248881	0.211289	0.49099
Trial 3	Mean	0	0.2	0	0.2	0.25	0.25	0.1	0.1	1.3	0.15	0.55	1.4	1.4	0.4	0.2	0.25	0.45	0.6	0.1	0.6	0.55	0.05	0.25	0.45	ND
	SE	0	0.133333	0	0.110554	0.111803	0.134371	0.0666667	0.0666667	0.495536	0.0763763	0.189297	0.520683	0.339935	0.145297	0.2	0.111803	0.05	0.4	0.1	0.208167	0.390512	0.05	0.111803	0.302306
JH farm		Day 7			Day 10			Day 13			Day 16			Day 19			Day 22			Day 25			Day 28			Day 31
Location		Duo	Je-Il	Cecum	Duo	Je-Il	Cecum	Duo	Je-Il	Cecum	Duo	Je-Il	Cecum	Duo	Je-Il	Cecum	Duo	Je-Il	Cecum	Duo	Je-Il	Cecum	Duo	Je-Il	Cecum	Duo	Je-Il	Cecum
Trial 1	Mean	ND			0.85	0	0.15	0.1	0.1	0.1	0.75	0.4	0.1	0.0555556	0.111111	0.0555556	0.6875	0.625	0.5	0.875	0.5	0.25	0.944444	0.555556	0.277778	0.4	0.55	0.3
	SE				0.316667	0	0.0763763	0.1	0.1	0.1	0.111803	0.124722	0.1	0.0555556	0.0734931	0.0555556	0.230246	0.125	0.188982	0.3629	0.231455	0.133631	0.337931	0.100154	0.121081	0.124722	0.0897527	0.152753
Trial 2	Mean	0.166667	0	0	0.555556	0.111111	0.166667	0.7	0.45	0.15	0.571429	0.214286	0.142857	1.27778	0.555556	0.277778	1.3	0.65	0.35	1.5	0.6875	0.5625	0.555556	0.555556	0.388889	ND
	SE	0.117851	0	0	0.269316	0.0734931	0.0833333	0.260342	0.138444	0.0763763	0.352349	0.101015	0.0922139	0.449623	0.242161	0.146986	0.238048	0.197906	0.130171	0.5	0.16195	0.147524	0.327495	0.175682	0.138889
Trial 3	Mean	0.15	0	0	1.15	0.2	0.1	0.05	0.15	0.05	0.2	0.1	0.05	0.888889	0.444444	0.0555556	0.55	0.15	0.1	0.75	0.35	0.15	0.6	0.3	0.2	ND
	SE	0.106719	0	0	0.33375	0.110554	0.0666667	0.05	0.106719	0.05	0.133333	0.0666667	0.05	0.361111	0.227371	0.0555556	0.302306	0.0763763	0.0666667	0.271314	0.106719	0.0763763	0.1	0.2	0.0816497
Bars (n = 10) represent the mean ± standard error (SE). Duo, duodenum; Je-Il, jejunum to ileum; J, Junho farm; S, Saemgol farm; JH, Jeonghwa farm; ND, not determined.

## Sheet: Table S2 
Supplementary Table 2. Summary of fecal sample data of broiler farms
Sample name	Total bases (bp)	Total reads	GC(%)	Q20(%)	Raw data	Quality filter	ASV remain
J1	33681298	111898	53.5	90	55949	49332	19660
J2	36927884	122684	54	89.5	61342	53432	22375
J3	31480988	104588	54	89.8	52294	45881	20559
J4	33931730	112730	52.8	90.9	56365	50937	23384
J5	35462616	117816	53.8	89.8	58908	51847	23214
S1	37829680	125680	52.4	90.6	62840	56214	24975
S2	38730272	128672	52.1	90.7	64336	57554	24065
S3	33355014	110814	52.1	91.2	55407	50255	24643
S4	30720662	102062	53.2	89.5	51031	44577	18143
S5	39807852	132252	53	89.8	66126	58089	24040
JH1	50977360	169360	52.1	96.2	84680	62789	62789
JH2	52173534	173334	52.1	96.6	86667	64233	64233
JH3	39086054	129854	52.7	96.5	64927	32410	32410
JH4	36163344	120144	52.1	96.2	60072	28194	28194
JH5	44094694	146494	52.1	96.4	73247	60728	60728
Total	574422982	1908382	-	-	954191	766472	473412
Average	3.82949e+07	127225	52.8	92.2467	63612.7	51098.1	31560.8

## Sheet: Table S3
Supplementary Table 3. Richness and diversity information of fecal samples
Sample Name	ASVs	Chao1	Shannon	Gini-Simpson	PD_whole_tree
J1	94	94	4.8505	0.939233	7.73649
J2	122	123.2	5.04695	0.946028	10.1656
J3	97	97.5	4.93184	0.940845	7.35995
J4	104	104	4.81862	0.931032	8.94239
J5	104	109	5.09007	0.951264	7.51462
S1	127	129.667	4.8116	0.921204	11.1263
S2	137	137.5	4.90236	0.922287	10.6642
S3	112	113	4.00285	0.867633	11.3454
S4	98	98	4.90319	0.937111	8.35506
S5	127	126	4.96664	0.933318	10.584
JH1	342	357.591	5.33195	0.925676	24.9813
JH2	297	307.032	4.45611	0.819616	22.1105
JH3	138	152	4.20565	0.894612	12.3448
JH4	91	92.125	3.90964	0.850682	8.27028
JH5	362	382.5	5.14365	0.888919	24.4881
Total	2352	2423.11	71.3716	13.6695	185.989
Average	156.8	161.541	4.75811	0.911297	12.3993

## Sheet: Table S4
Supplementary Table 4. Relative abundance of microbial composition at the genus level among the three farms
Groups	total	Genus	Relative abundance (%)
			JH	J	S
JH & J & S	61	Flaviflexus	0.0011	0.01764	0.02315
		Bifidobacterium	0.00551	0.01323	0.10472
		Glycomyces	0.0022	0.00661	0.0022
		Brevibacterium	1.84644	10.1681	2.79226
		Brachybacterium	0.57763	2.47037	1.01637
		Enteractinococcus	0.04079	0.18409	0.08488
		Rothia	0.13008	0.00661	0.00661
		Ruania	0.02646	0.04299	0.00441
		Corynebacterium	0.28661	16.2542	11.1305
		Dietzia	0.01654	0.36819	0.61511
		Bacillus	0.0011	0.0011	0.0022
		Lederbergia	0.00882	0.0022	0.00661
		Oceanobacillus	0.02866	0.08157	0.0011
		Ornithinibacillus	0.03197	0.01764	0.00882
		Pseudogracilibacillus	0.0011	0.03197	0.01764
		Sporosarcina	0.00772	0.02646	0.01323
		Jeotgalicoccus	0.13338	1.34928	0.72645
		Mammaliicoccus	0.29212	2.55636	0.77495
		Nosocomiicoccus	0.03858	0.19401	0.01543
		Staphylococcus	1.12881	6.01885	4.02469
		Aerococcus	0.07827	0.17968	0.21055
		Ruoffia	0.06614	0.2789	0.11575
		Atopostipes	0.60078	4.07099	0.33291
		Enterococcus	1.51684	1.35038	2.41967
		Lactobacillus	36.0139	21.1101	18.1833
		Ligilactobacillus	17.1217	12.8667	36.3126
		Limosilactobacillus	14.9424	11.0908	6.73097
		Pediococcus	0.00992	0.00551	0.01764
		Weissella	1.81778	1.39558	2.51337
		Streptococcus	0.17748	2.49132	2.80769
		Gemmiger	0.28771	0.02756	0.04079
		Aristaeella	0.12677	0.01213	0.00441
		Clostridium	3.61903	0.03417	0.13779
		Anaerobutyricum	0.0022	0.02866	0.01102
		Blautia	0.1422	0.19842	0.12126
		Cuneatibacter	0.05512	0.04409	0.05622
		Hominisplanchenecus	0.02205	0.03417	0.07496
		Lachnoclostridium	0.14772	0.1411	0.04961
		Mediterraneibacter	0.1852	0.06394	0.13669
		Merdimonas	0.01213	0.00661	0.00441
		Murimonas	0.00551	0.00551	0.00441
		Drancourtella	0.01213	0.0452	0.04299
		Faecalibacterium	3.14942	0.11575	0.12016
		Fournierella	0.1885	0.00661	0.01102
		Papillibacter	0.14441	0.0022	0.01874
		Subdoligranulum	0.15653	0.00992	0.03858
		Romboutsia	0.38472	1.53889	2.61699
		Thomasclavelia	0.14551	0.00882	0.02535
		Massilimicrobiota	0.07606	0.00551	0.00661
		Phascolarctobacterium	0.03858	0.00882	0.0011
		Anaerococcus	0.03087	0.02535	0.21937
		Gallicola	0.00441	0.14992	0.11685
		Miniphocaeibacter	0.01764	0.00992	0.08268
		Bacteroides	0.14331	0.03858	0.11575
		Phocaeicola	0.03307	0.02976	0.02535
		Alistipes	0.14551	0.00661	0.02535
		Rikenella	0.04961	0.00331	0.00331
		Tidjanibacter	3.59808	0.01213	0.0452
		Parabacteroides	0.01433	0.00551	0.03858
		Escherichia	0.85984	1.55432	3.36328
		unknown	0.24362	0.03528	0.04409
JH & J	22	Salana	0.00882	0.00992	-
		Kytococcus	0.00661	0.00882	-
		Yaniella	0.48504	0.34945	-
		Tomitella	0.0011	0.0022	-
		Aeromicrobium	0.01764	0.0022	-
		Saccharopolyspora	0.00441	0.04189	-
		Nocardiopsis	0.01213	0.01984	-
		Rubneribacter	0.00882	0.0022	-
		Negativibacillus	0.05732	0.00772	-
		Amphibacillus	0.0022	0.00661	-
		Virgibacillus	0.05512	0.0022	-
		Salinicoccus	0.09811	0.47291	-
		Atopococcus	0.00441	0.00331	-
		Lacticaseibacillus	0.0011	0.0011	-
		Flintibacter	0.03638	0.0011	-
		Natranaerovirga	0.48063	0.00441	-
		Alkalibaculum	0.03087	0.0011	-
		Agathobaculum	0.00661	0.00441	-
		Pseudoclostridium	0.0011	0.0022	-
		Vescimonas	0.07827	0.00441	-
		Vallitalea	0.59637	0.00882	-
		Salmonella	0.01213	0.00772	-
JH & S	16	Janibacter	0.0022	-	0.00772
		Companilactobacillus	0.01323	-	0.36157
		Intestinimonas	0.08047	-	0.0011
		Butyricicoccus	0.15102	-	0.01323
		Anaerotignum	0.04409	-	0.00441
		Claveliimonas	0.03087	-	0.00551
		Anaerobacterium	0.58866	-	0.00661
		Neglectibacter	0.08268	-	0.00551
		Pseudoflavonifractor	0.40677	-	0.00331
		Ruminiclostridium	1.39668	-	0.00331
		Peptostreptococcus	0.00331	-	0.01654
		Turicibacter	0.04961	-	0.07937
		Barnesiella	0.00882	-	0.01323
		Sphingobacterium	0.29543	-	0.00992
		Proteus	0.01984	-	0.0011
		Bilophila	0.00551	-	0.0022
J & S	6	Stackebrandtia	-	0.00882	0.02976
		Mesobacillus	-	0.0022	0.0022
		Globicatella	-	0.02535	0.12567
		Pisciglobus	-	0.00992	0.0452
		Trichococcus	-	0.01654	0.0022
		Neofamilia	-	0.00331	0.0022
JH	116	Actinomarinicola	0.0011	-	-
		Georgenia	0.01874	-	-
		Paraoerskovia	0.0011	-	-
		Occultella	0.02094	-	-
		Solicola	0.00331	-	-
		Adlercreutzia	0.00331	-	-
		Gordonibacter	0.00331	-	-
		Caldibacillus	0.0011	-	-
		Calditerricola	0.00551	-	-
		Cerasibacillus	0.02976	-	-
		Lentibacillus	0.03968	-	-
		Niallia	0.00882	-	-
		Parageobacillus	0.0022	-	-
		Planococcus	0.0022	-	-
		Ureibacillus	0.01433	-	-
		Alkalibacterium	0.0011	-	-
		Bavariicoccus	0.01102	-	-
		Latilactobacillus	0.0452	-	-
		Colidextribacter	0.00882	-	-
		Evtepia	0.00882	-	-
		Christensenella	0.06173	-	-
		Gehongia	0.01433	-	-
		Guopingia	0.04409	-	-
		Luoshenia	0.03968	-	-
		Defluviitalea	0.06945	-	-
		Desulfitobacterium	0.0022	-	-
		Anaerofustis	0.00441	-	-
		Eubacterium	0.00551	-	-
		Irregularibacter	0.0022	-	-
		Ihubacter	0.02425	-	-
		Lentihominibacter	0.01764	-	-
		Feifania	0.15543	-	-
		Gracilibacter	0.01102	-	-
		Anaeropeptidivorans	0.00772	-	-
		Catenibacillus	0.0022	-	-
		Hespellia	0.03197	-	-
		Kineothrix	0.0022	-	-
		Roseburia	0.0011	-	-
		Tyzzerella	0.0022	-	-
		Velocimicrobium	0.00551	-	-
		Wansuia	0.0022	-	-
		unknown	0.01323	-	-
		Acetivibrio	0.01543	-	-
		Acutalibacter	0.00331	-	-
		Anaerofilum	0.01102	-	-
		Anaeromassilibacillus	0.07496	-	-
		Anaerotruncus	0.03087	-	-
		Angelakisella	0.00992	-	-
		Caproicibacter	0.0022	-	-
		Congzhengia	0.29212	-	-
		Flavonifractor	0.00772	-	-
		Fumia	0.01874	-	-
		Gorbachella	0.02756	-	-
		Harryflintia	0.02756	-	-
		Hydrogeniiclostridium	0.00331	-	-
		Hydrogenoanaerobacterium	0.00551	-	-
		Lawsonibacter	0.0022	-	-
		Marasmitruncus	0.04299	-	-
		Massiliimalia	0.0011	-	-
		Monoglobus	0.0022	-	-
		Oscillibacter	0.03968	-	-
		Paludihabitans	0.00772	-	-
		Petroclostridium	0.39134	-	-
		Pseudoruminococcus	0.02094	-	-
		Pusillibacter	0.00661	-	-
		Pygmaiobacter	0.02094	-	-
		Ructibacterium	0.0011	-	-
		Ruminococcoides	0.02535	-	-
		Ruminococcus	0.18189	-	-
		Ruthenibacterium	0.05622	-	-
		Saccharofermentans	0.01213	-	-
		Solibaculum	0.02094	-	-
		Sporobacter	0.05071	-	-
		Thermocaproicibacter	0.0011	-	-
		Dehalobacterium	0.00992	-	-
		Peptococcus	0.0011	-	-
		Allocoprobacillus	0.00331	-	-
		Breznakia	0.03307	-	-
		Dielma	0.00331	-	-
		Massilicoli	0.04189	-	-
		Merdibacter	0.02315	-	-
		Peptoniphilus	0.0022	-	-
		Urinicoccus	0.01102	-	-
		Anaerosalibacter	0.00992	-	-
		Sporanaerobacter	0.02535	-	-
		Tepidimicrobium	0.01213	-	-
		Brassicibacter	0.0022	-	-
		Tissierella	0.0022	-	-
		Coprobacter	0.00661	-	-
		Butyricimonas	0.01764	-	-
		Geofilum	0.00992	-	-
		Salinimicrobium	0.00331	-	-
		Kaistella	0.0011	-	-
		Albibacterium	0.0474	-	-
		Pedobacter	0.00882	-	-
		Helicobacter	0.02315	-	-
		Vampirovibrio	0.00661	-	-
		Anaeroplasma	0.00441	-	-
		Chondromyces	0.0011	-	-
		Brevundimonas	0.0022	-	-
		Oryzicola	0.00441	-	-
		Sinorhizobium	0.0011	-	-
		Thermohalobaculum	0.0022	-	-
		Aestuariispira	0.02866	-	-
		Rhodospirillum	0.02535	-	-
		Sphingobium	0.00441	-	-
		Aquabacterium	0.00661	-	-
		Pusillimonas	0.00882	-	-
		Pelomonas	0.0011	-	-
		Rickettsiella	0.0022	-	-
		Acinetobacter	0.0022	-	-
		Psychrobacter	0.00992	-	-
		Halomonas	0.00331	-	-
		Pseudomonas	0.0022	-	-
		Luteimonas	0.00661	-	-
		Lysobacter	1.23464	-	-
J	2	Microvenator	-	0.0022	-
		Alloiococcus	-	0.10693	-
S	21	Varibaculum	-	-	0.00331
		Curtobacterium	-	-	0.00551
		Jeotgalibaca	-	-	0.0022
		Tetragenococcus	-	-	0.00992
		Lactiplantibacillus	-	-	0.0022
		Lapidilactobacillus	-	-	0.01543
		Levilactobacillus	-	-	0.34945
		Secundilactobacillus	-	-	0.00992
		Caloramator	-	-	0.0011
		Muricomes	-	-	0.00441
		Faecalicoccus	-	-	0.00661
		Odoribacter	-	-	0.00331
		Potamosiphon	-	-	0.00551
		Methylobacterium	-	-	0.00441
		Agrobacterium	-	-	0.01543
		Sphingomonas	-	-	0.0011
		Oligella	-	-	0.0022
		Parasutterella	-	-	0.0011
		Sutterella	-	-	0.0022
		Gallibacterium	-	-	0.09701
		Akkermansia	-	-	0.09701

## Sheet: Table S5
Supplementary Table 5. Predicated MetaCyc pathway abundance based on LEfSe analysis
Group	pathway	description	LDA SCORE (log10)	p-value	MetaCyc (annotations)
J	PWY_6470	peptidoglycan biosynthesis V (beta-lactam resistance)	3.15962	0.0188734	Cell Structures Biosynthesis
J	PWY0_1061	superpathway of L-alanine biosynthesis	3.14895	0.00603608	Amino Acid Biosynthesis
J	HOMOSER_METSYN_PWY	L-methionine biosynthesis I	3.13105	0.0117959	Amino Acid Biosynthesis
J	MET_SAM_PWY	superpathway of S-adenosyl-L-methionine biosynthesis	3.12766	0.0183156	Amino Acid Biosynthesis
J	GLYCOLYSIS_TCA_GLYOX_BYPASS	superpathway of glycolysis, pyruvate dehydrogenase, TCA, and glyoxylate bypass	3.10494	0.0177743	Generation of Precursor Metabolites and Energy
J	PWY_7254	TCA cycle VII (acetate-producers)	3.08353	0.0177743	Generation of Precursor Metabolites and Energy
J	TCA	TCA cycle I (prokaryotic)	3.06456	0.0139818	Generation of Precursor Metabolites and Energy
J	PWY_6612	superpathway of tetrahydrofolate biosynthesis	3.04304	0.0121552	Cofactor, Carrier, and Vitamin Biosynthesis
J	FOLSYN_PWY	superpathway of tetrahydrofolate biosynthesis and salvage	3.0213	0.0121552	Cofactor, Carrier, and Vitamin Biosynthesis
J	PWY_5840	superpathway of menaquinol-7 biosynthesis	3.01837	0.00975476	Cofactor, Carrier
J	PANTO_PWY	phosphopantothenate biosynthesis I	3.01398	0.0177743	Cofactor, Carrier, and Vitamin Biosynthesis
JH	FASYN_ELONG_PWY	fatty acid elongation -- saturated	3.1697	0.0265162	Fatty acid and lipid biosynthesis
JH	PWY_5097	L-lysine biosynthesis VI	3.14081	0.0221482	Amino Acid Biosynthesis
JH	PWY_5973	cis-vaccenate biosynthesis	3.13265	0.0124007	Fatty acid and lipid biosynthesis
JH	PWY_6317	galactose degradation I (Leloir pathway)	3.09343	0.0357931	Carbohydrate degradation
S	PWY_7663	gondoate biosynthesis (anaerobic)	3.22148	0.0184997	Fatty acid and lipid biosynthesis
S	PWY_7328	superpathway of UDP-glucose-derived O-antigen building blocks biosynthesis	3.18966	0.0478349	Carbohydrate biosynthesis
